# Supplementary material for: Bifidobacterium Pseudolongum‐Derived Acetate Attenuates Acute Pancreatitis Through GPR43‐Mediated Suppression of M1 Macrophage Polarization
Source: Adv Sci (Weinh). 2026 Mar 28;13(32):e17642. doi: 10.1002/advs.202517642 (PMC13252603; doi:10.1002/advs.202517642)
Supplement: Supplementary file 2 — Supporting file 2: advs75008‐sup‐0002‐Table S1.xlsx [file ADVS-13-e17642-s004.xlsx]

## Sheet: Sheet1
Inpatient number	Name	Gender	Age	Diagnose	Serverity	Admission date	Discharge date	neutrophil percentage (N%)	C-reactive protein
H0696785	WDQ	1	30	AP	MAP	2024-10-09	2024-10-12	92.3	101
H0696805	CJH	1	32	AP	MAP	2024-10-09	2024-10-14	90.3	85.5
H0713172	HCM	1	49	AP	MAP	2024-11-08	2024-11-11	59.4	10.49
H0717391	LZH	2	67	AP	MAP	2024-11-15	2024-11-19	/	10.49
H0774619	LRQ	1	21	AP	MAP	2025-03-05	2025-03-11	46.8	51.49
H0738061	XH	1	41	AP	MAP	2024-12-26	2024-12-31	74.8	18.85
H0694548	LDY	2	66	AP	MAP	2024-10-06	2024-10-12	75.4	93.8
H0786324	CZH	1	55	AP	MAP	2025-03-26	2025-04-02	84.2	2.66
H0781188	XXL	1	42	AP	MSAP	2025-03-18	2025-03-24	79.2	98.89
H0696991	GQ	1	33	AP	MSAP	2024-10-09	2024-10-21	70	259.47
H0696170	CY	1	58	AP	MSAP	2024-10-08	2024-10-12	90.2	169
H0710515	CXL	2	49	AP	MSAP	2024-11-04	2024-11-22	87	225
H0390852	YH	2	38	AP	MSAP	2025-03-12	2025-03-21	86.2	294.44
H0774277	SKM	1	42	AP	MSAP	2025-03-05	2025-03-11	87.9	252.98
H0764513	PXF	1	67	AP	MSAP	2025-02-17	2025-03-03	91.1	282.59
H0793622	LLW	1	36	AP	MSAP	2025-04-09	2025-04-17	65.8	127
H0288460	JYT	2	21	AP	SAP	2024-10-04	2024-10-12	72.1	269.64
H0694691	FCH	1	46	AP	SAP	2024-10-06	2024-10-22	93.9	191
H0736526	QXL	2	44	AP	SAP	2024-12-23	2025-03-14	88.4	235
H0720168	WHX	1	35	AP	SAP	2024-11-21	2024-12-19	93.6	169.62
H0784270	LJQ	1	72	AP	SAP	2025-03-23	2025-05-20	88.9	174.23
H0793534	XSM	1	33	AP	SAP	2025-04-09	2025-04-23	82.6	169.48
H0788155	YXS	1	51	AP	SAP	2025-03-31	2025-04-19	93.4	141.98
H0786361	HGJ	1	43	AP	SAP	2025-03-26	2025-04-14	89.7	433
H0802777	HZW	1	28	AP	SAP	2025-04-24	2025-05-02	77.4	269
Donor1	WHH	1	39
Donor2	LY	1	46
Donor3	QJ	2	25
Donor4	JDX	2	39
Donor5	HGY	2	47
Donor6	GLY	2	28
Donor7	FX	2	29
