# Supplementary material for: Bifidobacterium Pseudolongum‐Derived Acetate Attenuates Acute Pancreatitis Through GPR43‐Mediated Suppression of M1 Macrophage Polarization
Source: Adv Sci (Weinh). 2026 Mar 28;13(32):e17642. doi: 10.1002/advs.202517642 (PMC13252603; doi:10.1002/advs.202517642)
Supplement: Supplementary file 4 — Supporting file 4: advs75008‐sup‐0004‐Table S3.xlsx [file ADVS-13-e17642-s003.xlsx]

## Sheet: 鉴定方案
Supplementary table S3. The primers for mouse genotyping.
PCR No.	Primer No.	Sequence (5'-3')	Band Size
①Gpr41/Gpr43-KO	T065290-Ffar3(Gpr41)& Ffar2(Gpr43)-KO-tF1	ATGGAGGTAGGTCCTCTCTGCTACT	WT:38087bp
	T065290-Ffar3(Gpr41)& Ffar2(Gpr43)-KO-tR1	GCCCTCACGGTATTGTCATTTG	-37330bp,+304bp:1061bp
②WT	T065290-Ffar3(Gpr41)& Ffar2(Gpr43)-WT-tF1	CCTTGTCCATTATCAGGACTCGG	WT:376bp
GC:42%	T065290-Ffar3(Gpr41)& Ffar2(Gpr43)-WT-tR1	GCTAACATGCTGGATCACCTTGAG	Targeted:0bp
